# Supplementary material for: Validation of a human-serum-based in vitro growth method for drug screening on juvenile development stages of Schistosoma mansoni
Source: PLoS Negl Trop Dis. 2021 Mar 30;15(3):e0009313. doi: 10.1371/journal.pntd.0009313 (PMC8034724; doi:10.1371/journal.pntd.0009313)
Supplement: S1 Table — (XLSX) [file pntd.0009313.s001.xlsx]

## Sheet: Sheet1
S1_Table: S. mansoni length (µm) according to time of development (in days) either in vitro or in vivo.
		NTS	7	14		21
		Undefined	Undefined	Males	Females	Males	Females
In vitro grown	AVG	114.655	251.09	421.7*	265.88*	601.199	915.55
	SD	20.62	35.5	44.58	28.78	231.112	146.37
In vivo grown	AVG	ND	197.907	291.4*	279.96	859.04	1072.44
	SD	ND	56.3548	91.16	73.39	174.28	411
		28		35		49
		Males	Females	Males	Females	Males	Females
In vitro grown	AVG	1454.66	1143.74	1358.2#	1076.4#	ND	ND
	SD	279.94	515.71	238.36	70.8	ND	ND
In vivo grown	AVG	1323.31	2121.52	3273.1#	2907.2#	7204	5343
	SD	498.447	938.22	1171.7	810.53	1026	939
Abbreviations: AVG: average (n=11) SD: Standard deviation
* Significant difference form males developed in vitro (ρ<0.01)
# Significant difference from worms developed in vivo (ρ<0.01)
